# Supplementary material for: A Variant-Centric Analysis of Allele Sharing in Dogs and Wolves
Source: Genes (Basel). 2024 Sep 5;15(9):1168. doi: 10.3390/genes15091168 (PMC11431226; doi:10.3390/genes15091168)
Supplement: Supplementary file 1 [file genes-15-01168-s001.zip]

Archive with 1 entries (1 files):
- genes-3173531-supplementary.pdf
